# Supplementary material for: Autonomous metal-organic framework nanorobots for active mitochondria-targeted cancer therapy
Source: Sci Adv. 2023 Jun 9;9(23):eadh1736. doi: 10.1126/sciadv.adh1736 (PMC10256165; doi:10.1126/sciadv.adh1736)
Supplement: Supplementary file 2 — Movies S1 to S7 [file sciadv.adh1736_movies_s1_to_s7.zip]

Archive with 7 entries (7 files):
- adh1736_Movie_S1.mp4
- adh1736_Movie_S2.mp4
- adh1736_Movie_S3.mp4
- adh1736_Movie_S4.mp4
- adh1736_Movie_S5.mp4
- adh1736_Movie_S6.mp4
- adh1736_Movie_S7.mp4
